# Supplementary material for: PaCO2 as a Possible Treatable Trait in Acute Respiratory Failure: A Scoping Review
Source: J Clin Med. 2026 May 21;15(10):3985. doi: 10.3390/jcm15103985 (PMC13207411; doi:10.3390/jcm15103985)
Supplement: Supplementary file 1 [file jcm-15-03985-s001.zip]

Archive with 1 entries (1 files):
- jcm-4241868-supplementary.pdf
